# Supplementary material for: Interpersonal brain synchronization during face-to-face economic exchange between acquainted dyads
Source: Oxf Open Neurosci. 2023 Jun 21;2:kvad007. doi: 10.1093/oons/kvad007 (PMC10913825; doi:10.1093/oons/kvad007)
Supplement: Web_Material_kvad007 [file Web_Material_kvad007.zip]

Archive with 1 entries (1 files):
- Reviewers comments - Supplementary Material - OXFNSC-2022-017.R2 .docx
